# Supplementary material for: The novel two-component system AmsSR governs alternative metabolic pathway usage in Acinetobacter baumannii
Source: Front Microbiol. 2023 Apr 4;14:1139253. doi: 10.3389/fmicb.2023.1139253 (PMC10112286; doi:10.3389/fmicb.2023.1139253)
Supplement: Supplementary file 2 [file Table_1.XLSX]

## Sheet: Table S1
Table S1. List of qPCR primers used in this study.
Oligo #	Sequence	Target Gene
OL4498	CCTAGAGATAGTGGACGTTACTCG	16S
OL4499	CCAGTATCGAATGCAATTCCCAAG	16S
OL4700	AGTTCATACAACCGCCAATAC	pta
OL4701	CACAGTCACCGTAGACATAGA	pta
OL4702	CTATGGTTTCCACGGTACAAG	ackA
OL4703	CACAAGTCGAGCTACCATTAC	ackA
OL4704	CTTCATTCGCTGAAGCATTAC	eno
OL4705	AAACCACCTTCATCACCTAC	eno
OL4708	GCAAACATTCGTGGAAGATTAC	pil
OL4709	GATGGCTAATACACAGCACTT	pil
OL4710	CACGTTTAATCGCTCCTCTT	atpB
OL4711	GTGAGGGTCCATACCAAATAC	atpB
OL7411	CGGGAATAAACTGCGTAATTGG	amsR
OL7412	CCGATGCTTACCGGATATGATT	amsR

## Sheet: Table S2
Table S2. Genes that display changes in expression (2-fold) in the amsR mutant as compared to the parental strain.
The wild-type and amsR mutant were exposed to the protonophore CCCP (6.25 µg /mL) for 2h.
Locus Tag	Gene	Protein / Function	WT/Mutant
Hypothetical proteins
ABUW_1004	-	hypothetical protein	14.56
ABUW_2433	-	KGG domain-containing protein	12.47
ABUW_0157	-	hypothetical protein	10.16
ABUW_3157	-	hypothetical protein	6.8
ABUW_3695	-	hypothetical protein	6.53
ABUW_3587	-	hypothetical protein	5.98
ABUW_2984	-	hypothetical protein	5.91
ABUW_3322	-	exonuclease V beta chain	5.29
ABUW_3516	-	hypothetical protein	5.1
ABUW_1659	-	hypothetical protein	5.05
ABUW_1005	-	NIF3 (NGG1p interacting factor 3)	4.84
ABUW_1563	-	hypothetical protein	4.61
ABUW_0689	-	hypothetical protein	4.51
ABUW_0239	-	hypothetical protein	4.41
ABUW_0303	-	TPM domain-containing protein	4.36
ABUW_2724	-	hypothetical protein	4.33
ABUW_1981	-	hypothetical protein	4.08
ABUW_1466	-	hypothetical protein	4
ABUW_2605	-	hypothetical protein	4
ABUW_2443	-	hypothetical protein	3.96
ABUW_0113	-	hypothetical protein	3.94
ABUW_1063	-	hypothetical protein	3.93
ABUW_0112	-	hypothetical protein	3.87
ABUW_3850	-	hypothetical protein	3.85
ABUW_2693	-	hypothetical protein	3.84
ABUW_1723	-	hypothetical protein	3.79
ABUW_2965	-	hypothetical protein	3.65
ABUW_2065	-	hypothetical protein	3.6
ABUW_0931	-	SnoaL-like polyketide cyclase domain-containing protein	3.51
ABUW_1536	-	hypothetical protein	3.47
ABUW_0111	-	hypothetical protein	3.47
ABUW_2448	-	beta-barrel domain-containing outer membrane protein	3.34
ABUW_2606	-	glycoside hydrolase/deacetylase family protein	3.33
ABUW_2058	-	hypothetical protein	3.23
ABUW_2297	-	hypothetical protein	3.18
ABUW_1165	-	pirin domain protein	3.18
ABUW_2442	-	hypothetical protein	3.16
ABUW_1649	-	hypothetical protein	3.12
ABUW_2156	-	hypothetical protein	3.12
ABUW_3147	-	hypothetical protein	3.1
ABUW_1143	-	hypothetical protein	3.09
ABUW_0233	-	hypothetical protein	3.07
ABUW_0646	-	glycosylase/bleomycin resistance/fosfomycin resistance/dioxygenase domain-containing protein	3.02
ABUW_0710	-	hypothetical protein	2.94
ABUW_1792	-	hypothetical protein	2.93
ABUW_1379	-	hypothetical protein	2.91
ABUW_2720	-	hypothetical protein	2.86
ABUW_2721	-	Putative O-methyl transferase	2.82
ABUW_0336	-	hypothetical protein	2.8
ABUW_1629	-	hypothetical protein	2.79
ABUW_3158	-	hypothetical protein	2.78
ABUW_0207	-	pirin family protein	2.77
ABUW_1594	-	hypothetical protein	2.73
ABUW_3278	-	hypothetical protein	2.71
ABUW_2922	-	hypothetical protein	2.68
ABUW_2692	-	hypothetical protein (pseudogene: nonfunctional due to frameshift)	2.63
ABUW_0334	-	hypothetical protein	2.58
ABUW_1471	-	hypothetical protein	2.55
ABUW_3441	-	hypothetical protein	2.55
ABUW_0301	-	LemA Family protein	2.51
ABUW_1564	-	hypothetical protein	2.49
ABUW_0302	-	TPM domain-containing protein	2.49
ABUW_3524	-	hypothetical protein	2.47
ABUW_2860	-	hypothetical protein	2.47
ABUW_0449	-	hypothetical protein	2.46
ABUW_1256	-	hypothetical protein	2.46
ABUW_2143	-	hypothetical protein	2.45
ABUW_2449	-	putative SAM-dependent methyltransferase	2.45
ABUW_2803	-	hypothetical protein	2.43
ABUW_1761	-	hypothetical protein	2.4
ABUW_2703	-	hypothetical protein	2.4
ABUW_1264	-	hypothetical protein	2.37
ABUW_3574	-	hypothetical protein	2.32
ABUW_0822	-	hypothetical protein	2.29
ABUW_1786	-	tetratricopeptide-like helical domain-containing protein	2.28
ABUW_0104	-	secretory lipase	2.27
ABUW_3113	-	Sua5/YciO/YrdC/YwlC family protein	2.27
ABUW_1657	-	hypothetical protein	2.27
ABUW_1987	-	hypothetical protein	2.25
ABUW_0928	-	lytic transglycosylase, catalytic	2.24
ABUW_3149	-	hypothetical protein	2.23
ABUW_0053	-	UPF0391 membrane protein	2.22
ABUW_3058	-	putative metal-dependent hydrolase	2.22
ABUW_0217	-	hypothetical protein	2.2
ABUW_0768	-	hypothetical protein	2.19
ABUW_1059	-	hypothetical protein	2.19
ABUW_2244	-	hypothetical protein	2.16
ABUW_0793	-	hypothetical protein	2.16
ABUW_2391	-	hypothetical protein	2.16
ABUW_0521	-	rhodanese domain protein	2.15
ABUW_1283	-	hypothetical protein	2.14
ABUW_0181	-	hypothetical protein	2.13
ABUW_3045	-	OmpA/MotB domain protein	2.12
ABUW_0673	-	hypothetical protein	2.11
ABUW_2621	-	hypothetical protein	2.1
ABUW_1989	-	hypothetical protein	2.1
ABUW_3793	-	SnoaL-like polyketide cyclase domain-containing protein	2.07
ABUW_2554	-	HYpothetical protein	2.06
ABUW_0991	-	hypothetical protein	2.05
ABUW_3759	-	hypothetical protein	2.03
ABUW_3408	-	hypothetical Sel1 domain protein	2.01
ABUW_2148	-	hypothetical protein	-2
ABUW_3901	-	hypothetical protein	-2
ABUW_2144	-	hypothetical protein	-2.01
ABUW_3230	-	hypothetical protein	-2.01
ABUW_1083	-	Hypothetical protein	-2.02
ABUW_0028	-	Hypothetical sulfite Transporter	-2.03
ABUW_0863	-	hypothetical protein	-2.03
ABUW_1844	-	hypothetical protein	-2.04
ABUW_3827	-	hypothetical protein	-2.04
ABUW_0117	-	hypothetical protein	-2.05
ABUW_3702	-	hypothetical protein	-2.05
ABUW_0519	-	hypothetical protein	-2.05
ABUW_0119	-	hypothetical protein	-2.06
ABUW_3375	-	hypothetical protein	-2.06
ABUW_0593	-	hypothetical protein	-2.07
ABUW_2833	-	hypothetical protein	-2.07
ABUW_0554	-	hypothetical protein	-2.08
ABUW_0813	-	hypothetical protein	-2.11
ABUW_0500	-	hypothetical protein	-2.11
ABUW_3001	-	hypothetical protein	-2.14
ABUW_2612	-	hypothetical protein	-2.15
ABUW_3825	-	hypothetical protein	-2.16
ABUW_1451	-	GatB/Yqey domain protein	-2.17
ABUW_1587	-	Hypothetical protein	-2.17
ABUW_3882	-	hypothetical protein	-2.18
ABUW_1534	-	hypothetical protein	-2.18
ABUW_0088	-	hypothetical protein	-2.21
ABUW_3582	-	hypothetical protein	-2.22
ABUW_1051	-	hypothetical protein	-2.23
ABUW_3418	-	hypothetical protein	-2.24
ABUW_1443	-	Hypothetical protein	-2.26
ABUW_1237	-	hypothetical protein	-2.26
ABUW_0506	-	GGDEF domain protein	-2.26
ABUW_0300	-	Hypothetical protein	-2.26
ABUW_3698	-	putative lysozyme	-2.27
ABUW_0382	-	hypothetical protein	-2.29
ABUW_2660	-	hypothetical protein	-2.29
ABUW_0902	-	hypothetical protein	-2.31
ABUW_2599	-	hypothetical protein	-2.31
ABUW_2610	-	hypothetical protein	-2.32
ABUW_1045	-	GGDEF family protein	-2.33
ABUW_3656	-	hypothetical protein	-2.33
ABUW_3337	-	Hypothetical protein	-2.34
ABUW_3866	-	hypothetical protein	-2.34
ABUW_0703	-	hypothetical protein	-2.36
ABUW_1331	-	exodeoxyribonuclease X, putative	-2.36
ABUW_2626	-	Hypothetical protein	-2.36
ABUW_2665	-	Hypothetical protein	-2.36
ABUW_3282	-	hypothetical protein	-2.4
ABUW_1644	-	hypothetical protein	-2.4
ABUW_0346	-	hypothetical protein	-2.4
ABUW_1262	-	hypothetical protein	-2.41
ABUW_1746	-	hypothetical protein	-2.42
ABUW_0865	-	rhodanese domain protein	-2.44
ABUW_1971	-	hypothetical protein	-2.46
ABUW_2317	-	hypothetical protein	-2.46
ABUW_1990	-	Hypothetical protein	-2.46
ABUW_1554	-	RDD family protein	-2.46
ABUW_2868	-	Hypothetical protein	-2.47
ABUW_2445	-	hypothetical protein	-2.49
ABUW_1245	-	Hypothetical protein	-2.53
ABUW_0514	-	Hypothetical protein	-2.57
ABUW_0864	-	hypothetical protein	-2.58
ABUW_3555	-	hypothetical protein	-2.59
ABUW_1241	-	hypothetical protein	-2.64
ABUW_2932	-	Hypothetical protein	-2.66
ABUW_0937	-	Hypothetical protein	-2.72
ABUW_0365	-	hypothetical protein	-2.73
ABUW_2672	-	hypothetical protein	-2.74
ABUW_2181	-	Hypothetical protein	-2.76
ABUW_1126	-	putative transferase	-2.76
ABUW_1719	-	Hypothetical protein	-2.79
ABUW_0087	-	histidine kinase domain-containing ATPase-like protein	-2.83
ABUW_2886	-	hypothetical protein	-2.84
ABUW_1920	-	hypothetical protein	-2.84
ABUW_0596	-	Hypothetical protein	-2.86
ABUW_0683	-	hypothetical protein	-2.88
ABUW_3016	-	hypothetical protein	-2.88
ABUW_3271	-	Hypothetical protein	-2.9
ABUW_2655	-	hypothetical protein	-2.91
ABUW_2346	-	hypothetical protein	-2.91
ABUW_1727	-	Hypothetical protein	-2.92
ABUW_0697	-	Hypothetical protein	-2.92
ABUW_1918	-	Hypothetical protein	-2.92
ABUW_2439	-	hypothetical protein	-2.94
ABUW_1317	-	hypothetical protein	-2.97
ABUW_3452	-	Hypothetical protein	-2.98
ABUW_1769	-	hypothetical protein	-2.98
ABUW_0636	-	hypothetical protein	-3.01
ABUW_1797	-	hypothetical protein	-3.05
ABUW_3453	-	Hypothetical protein	-3.06
ABUW_1541	-	hypothetical protein	-3.06
ABUW_3526	-	hypothetical protein	-3.11
ABUW_1995	-	Hypothetical protein	-3.14
ABUW_2103	-	hypothetical protein	-3.21
ABUW_0225	-	hypothetical protein	-3.23
ABUW_2374	-	isochorismatase hydrolase	-3.24
ABUW_2145	-	hypothetical protein	-3.29
ABUW_3025	-	hypothetical protein	-3.32
ABUW_0187	-	hypothetical protein	-3.33
ABUW_3232	-	hypothetical protein	-3.36
ABUW_3112	-	hypothetical protein	-3.37
ABUW_1318	-	hypothetical protein	-3.44
ABUW_1641	-	hypothetical protein	-3.49
ABUW_1919	-	hypothetical protein	-3.54
ABUW_0435	-	Hypothetical protein	-3.56
ABUW_2595	-	hypothetical protein	-3.64
ABUW_2211	-	hypothetical protein	-3.66
ABUW_2673	-	hypothetical protein	-3.72
ABUW_1376	-	hypothetical protein	-3.73
ABUW_2200	-	hypothetical protein	-3.74
ABUW_2811	-	hypothetical protein	-3.74
ABUW_1598	-	hypothetical protein	-3.74
ABUW_0786	-	hypothetical protein	-3.8
ABUW_3710	-	putative acetyltransferase	-3.86
ABUW_0236	-	hypothetical protein	-4.01
ABUW_1162	-	hypothetical protein	-4.04
ABUW_2616	-	hypothetical protein	-4.05
ABUW_0886	-	hypothetical protein	-4.14
ABUW_0901	-	hypothetical protein	-4.37
ABUW_0812	-	hypothetical protein	-4.42
ABUW_2598	-	hypothetical protein	-4.43
ABUW_0364	-	hypothetical protein	-4.48
ABUW_3283	-	hypothetical protein	-4.51
ABUW_3805	-	hypothetical protein	-4.68
ABUW_1780	-	hypothetical protein	-4.75
ABUW_0520	-	hypothetical protein	-4.83
ABUW_0688	-	hypothetical protein	-4.9
ABUW_3006	-	hypothetical protein	-5.05
ABUW_0462	-	hypothetical protein	-5.31
ABUW_2756	-	hypothetical protein	-5.72
ABUW_1052	-	hypothetical protein	-5.73
ABUW_1725	-	hypothetical protein	-6.01
ABUW_1961	-	hypothetical protein	-6.03
ABUW_0507	-	hypothetical protein	-6.4
ABUW_3718	-	hypothetical protein	-6.48
ABUW_2191	-	hypothetical protein	-7.1
ABUW_1592	-	hypothetical protein	-8.51
ABUW_0835	-	hypothetical protein	-12.02
ABUW_3287	-	Hypothetical protein	-13.91
ABUW_2600	-	hypothetical protein	-15.11
ABUW_3156	-	hypothetical protein	-28.24
ABUW_2832	-	hypothetical protein	-33.78
ABUW_3184	-	hypothetical protein	-34.22
ABUW_2700	-	hypothetical protein	-52.52
ABUW_2666	-	Hypothetical protein	-122.08
Small RNAs
ABUWs050	-	small RNA	6.56
ABUWs008	-	small RNA	6.29
ABUWs056	-	small RNA	5.89
ABUWs001	-	small RNA	4.94
ABUWs011	-	small RNA	4.82
ABUWs033	-	small RNA	4.41
ABUWs047	-	small RNA	4.21
ABUWs046	-	small RNA	4.11
ABUWs044	-	small RNA	3.94
ABUWs052	-	small RNA	3.87
ABUWs009	-	small RNA	3.58
ABUWs069	-	small RNA	3.56
ABUWs017	-	small RNA	3.48
ABUWs030	-	small RNA	3.34
ABUWs043	-	small RNA	3.18
ABUWs048	-	small RNA	3.18
ABUWs042	-	small RNA	3
ABUWs035	-	small RNA	2.92
ABUWs071	-	small RNA	2.91
ABUWs010	-	small RNA	2.83
ABUWs073	-	small RNA	2.83
ABUWs019	-	small RNA	2.76
ABUWs023	-	small RNA	2.01
ABUWs068	-	small RNA	2.57
ABUWs062	-	small RNA	2.54
ABUWs003	-	small RNA	2.5
ABUWs018	-	small RNA	2.49
ABUWs024	-	small RNA	2.46
ABUWs064	-	small RNA	2.43
ABUWs026	-	small RNA	2.4
ABUWs029	-	small RNA	2.26
ABUWs036	-	small RNA	2.24
ABUWs049	-	small RNA	2.15
ABUWs014	-	small RNA	2.08
ABUWs080	-	small RNA	-2.9
ABUWs004	-	small RNA	-5.52
ABUWs054	-	Small RNA	-14.07
Amino acid metabolism
ABUW_3217	add2	adenosine deaminase	5.96
ABUW_3214	gcdH	glutaryl-CoA dehydrogenase	4.94
ABUW_1464	mmsA2	methylmalonate-semialdehyde dehydrogenase	4.82
ABUW_1726	-	D-amino acid dehydrogenase 3 small subunit	4.3
ABUW_3018	ggt	gamma-glutamyltransferase	4.26
ABUW_0077	hutU	urocanate hydratase	3.16
ABUW_2452	-	isovaleryl-CoA dehydrogenase	3.09
ABUW_0069	maiA	maleylacetoacetate isomerase	2.71
ABUW_3463	leuC	3-isopropylmalate dehydratase, large subunit	2.47
ABUW_1638	-	chorismate mutase	2.09
ABUW_0070	fahA	fumarylacetoacetase	2
ABUW_2823	argG	argininosuccinate synthase	-2
ABUW_1200	trpC	indole-3-glycerol phosphate synthase	-2.07
ABUW_0894	carA	carbamoyl-phosphate synthase, small subunit	-2.4
ABUW_0704	agcS	amino acid transport protein	-2.55
ABUW_1777	brnQ	branched-chain amino acid transport system II carrier protein	-2.72
ABUW_2976	arcD	arginine/ornithine antiporter	-2.93
ABUW_3150	-	lysine exporter protein	-3.11
Regulators
ABUW_1266	-	regulator protein, putative	5.42
ABUW_3665	cadR	Transcriptional regulator	3.53
ABUW_2284	npdA	NAD-dependent deacetylase regulatory protein	2.81
ABUW_0219	-	transcriptional regulator, AraC family	2.65
ABUW_3653	nrdR	transcriptional regulator NrdR	2.6
ABUW_3741	zur	transcriptional regulator, Fur family	2.46
ABUW_0190	-	transcriptional regulator, TetR family	2.46
ABUW_2775	vanR	transcriptional regulator, GntR family	2.45
ABUW_2354	-	transcriptional regulator, AraC family	2.41
ABUW_3639	gacA	response regulator	2.36
ABUW_0942	-	transcriptional regulator, TetR family	2.33
ABUW_1732	ntrC	nitrogen metabolism transcriptional regulator, NtrC, Fis Family	2.3
ABUW_3209	-	LysR-family transcriptional regulator	2.25
ABUW_0257	ompR	two-component system response regulator protein	2.18
ABUW_3615	algR	alginate biosynthesis regulatory protein	2.17
ABUW_0855	-	transcriptional regulator, HxlR family	2.05
ABUW_3215	-	transcriptional regulator, LysR family	2.02
ABUW_1585	kdpE	two-component system regulatory protein KdpE	-2.02
ABUW_3595	nusG	transcription termination/antitermination factor NusG	-2.05
ABUW_3627	dksA	DnaK suppressor protein	-2.06
ABUW_1103	-	Transcription Factor	-2.1
ABUW_2472	dcaR	transcriptional regulator, IclR family	-2.14
ABUW_0892	greA	transcription elongation factor GreA	-2.15
ABUW_1145	-	transcriptional regulator, LysR family	-2.19
ABUW_3640	pilS	sensor protein histidine kinase	-2.2
ABUW_1715	-	transcriptional regulator, GntR family	-2.22
ABUW_0431	rpoA	RNA polymerase alpha subunit	-2.22
ABUW_2074	-	transcriptional regulator, fur family	-2.23
ABUW_1890		transcriptional regulator, MerR family	-2.25
ABUW_1856	-	transcriptional regulator, MarR-family	-2.27
ABUW_2101	-	Transcription Factor	-2.32
ABUW_2236	-	transcriptional regulator, AraC family	-2.36
ABUW_2852	-	Transcription Factor	-2.44
ABUW_1016	cbl	transcriptional regulator, LysR family	-2.53
ABUW_2446	-	Transcription Factor	-2.55
ABUW_2801	-	Transcription Factor	-2.58
ABUW_3033	fur	Transcription Factor	-2.61
ABUW_2276	-	Transcription Factor	-2.73
ABUW_2328	-	transcriptional regulator, TetR family	-2.73
ABUW_3261	-	Anti-Anti sigma factor	-2.74
ABUW_3877	-	transcriptional regulator, LysRfamily	-2.75
ABUW_0832	-	Transcription Factor	-2.76
ABUW_2084	-	transcriptional regulator, AraC family	-3.22
ABUW_3845	-	transcriptional regulator, TetR family	-3.34
ABUW_2320		transcriptional regulator, LysR family	-3.38
ABUW_0400	-	transcriptional regulator, BadM/Rrf2 family	-3.72
ABUW_1692	-	transcriptional regulator, TetR family	-4.17
ABUW_0678	pilG	type IV pilus response regulator receiver protein PilG	-4.41
ABUW_3264	-	transcriptional regulator OhrR	-4.46
ABUW_1731	-	transcriptional regulator, TetR family	-4.77
ABUW_2275	-	transcriptional regulator, TetR family	-4.94
ABUW_0482		transcriptional regulator, TetR family	-5.27
ABUW_1848	pcaU	pca operon regulatory protein	-5.33
ABUW_2344	-	transcriptional regulator, Crp/Fnr family	-8.84
ABUW_3352	-	putative transcriptional regulator	-9.03
Energy production and conversion
ABUW_2532	paaJ	phenylacetate-CoA oxygenase, PaaJ subunit	14.09
ABUW_2529	paaB	phenylacetate degradation putative enoyl-CoA hydratase PaaB	12.97
ABUW_2536	paaN	phenylacetic acid degradation protein PaaN	10.36
ABUW_2458	-	oxidoreductase	8.52
ABUW_1481	-	oxidoreductase, short chain dehydrogenase/reductase family	6.98
ABUW_2535	paaG	phenylacetate-CoA oxygenase, PaaG subunit	6.5
ABUW_2533	paaI2	phenylacetate-CoA oxygenase, PaaI subunit	6.27
ABUW_2528	paaC	3-hydroxyacyl-CoA dehydrogenase	6.06
ABUW_2411	-	glutathione S-transferase family protein	5.55
ABUW_1227	-	acyl-CoA dehydrogenase	5.45
ABUW_2099	-	acetyl-CoA acetyltransferase	5.37
ABUW_2527	paaE	beta-ketoadipyl CoA thiolase	4.97
ABUW_2503	-	cytochrome B561	4.87
ABUW_2390	cioB	cytochrome D ubiquinol oxidase, subunit II	4.8
ABUW_3849	-	short chain dehydrogenase	4.73
ABUW_1467	-	acyl-CoA dehydrogenase	4.52
ABUW_2389	cioA	cytochrome bd ubiquinol oxidase, subunit I	4.26
ABUW_3806	acnD	2-methylisocitrate dehydratase, Fe/S-dependent	3.86
ABUW_2122	-	oxidoreductase	3.84
ABUW_2770	-	GMC oxidoreductase	3.74
ABUW_0175	acsA	acetate--CoA ligase	3.72
ABUW_0944	-	oxidoreductase alpha (molybdopterin) subunit	3.71
ABUW_1887	-	oxidoreductase FMN-binding	3.56
ABUW_0662	-	NADPH dehydrogenase	3.5
ABUW_0218	-	aldo-keto reductase	3.4
ABUW_2534	paaH	phenylacetate-CoA oxygenase, PaaH subunit	3.23
ABUW_2435	-	oxidoreductase	3.14
ABUW_1573	-	acyl-CoA dehydrogenase	3
ABUW_1196	xdhA	xanthine dehydrogenase, small subunit	2.82
ABUW_1888	-	saccharopine dehydrogenase	2.8
ABUW_1588	-	ubiquinone biosynthesis protein COQ7	2.7
ABUW_0702	-	nitroreductase	2.67
ABUW_2594	-	glutathione-dependent formaldehyde dehydrogenase	2.64
ABUW_1572	-	short-chain dehydrogenase/reductase	2.57
ABUW_1843	quiA	quinate/shikimate dehydrogenase	2.49
ABUW_1794	cydB	cytochrome D ubiquinol oxidase, subunit II	2.47
ABUW_2410	-	glutathione S-transferase family protein	2.43
ABUW_3865	-	putative flavoprotein	2.33
ABUW_2524	paaY	phenylacetic acide degradation protein PaaY	2.27
ABUW_0912	glpD	glycerol-3-phosphate dehydrogenase	2.26
ABUW_3443	-	alcohol dehydrogenase, zinc-binding	2.25
ABUW_2779	hcaB	aldehyde dehydrogenase	2.19
ABUW_2437	-	Iron-containing redox enzyme family protein	2.17
ABUW_0066	hppD	4-hydroxyphenylpyruvate dioxygenase	2.15
ABUW_2835	-	oxidoreductase, FAD/FMN-binding	2.13
ABUW_3429	calB	aldehyde dehydrogenase	2.13
ABUW_0011	-	iron-sulfur cluster assembly accessory protein	2.06
ABUW_0433	-	flavin-containing monooxygenase FMO	2.05
ABUW_1978	-	flavin binding monooxygenase	2.04
ABUW_3390	gapN	aldehyde dehydrogenase	2.04
ABUW_3081	-	ferredoxin	2.01
ABUW_1675	-	short-chain dehydrogenase/reductase	2.01
ABUW_1980	-	oxidoreductase	2.01
ABUW_0350	gdh	glutamate dehydrogenase	-2.02
ABUW_0376	aroE	shikimate 5-dehydrogenase	-2.15
ABUW_3798	-	short-chain dehydrogenase/reductase SDR	-2.18
ABUW_2913	-	carbonate dehydratase	-2.22
ABUW_3830	-	UDP-glucose/GDP-mannose dehydrogenase	-2.28
ABUW_3135	-	cytochrome c assembly protein	-2.3
ABUW_0874	lpdA1	dihydrolipoamide dehydrogenase	-2.45
ABUW_1549	cyoE	protoheme IX farnesyltransferase (transferase)	-2.6
ABUW_0160	-	metallo-beta-lactamase family protein	-2.64
ABUW_2753	-	cytochrome B561	-4.17
ABUW_1344	-	iron-sulfur cluster-binding protein	-5.21
ABUW_1344	-	iron-sulfur cluster-binding protein	-5.21
ABUW_2071	pqqA	Energy metabolism	-31.86
TCA Cycle
ABUW_3346	acnA	aconitate hydratase 1	5.45
ABUW_2097	atoA	3-oxoacid CoA-transferase, subunit B	5.44
ABUW_3396	pta	phosphate acetyltransferase	3.41
ABUW_3395	ackA	acetate kinase	3.14
ABUW_3807	prpC	2-methylcitrate synthase	2.22
ABUW_2888	aceA	isocitrate lyase	2.05
ABUW_2113	sucC	succinate dehydrogenase	-2.03
ABUW_0869	sdhD	succinate dehydrogenase, hydrophobic membrane anchor protein	-2.35
ABUW_0868	sdhC	succinate dehydrogenase, cytochrome b556 subunit	-3.56
General metabolism
ABUW_2530	caiD	enoyl-coA hydratase	10.4
ABUW_1468	-	LmbE-like protein	8.36
ABUW_2454	mgh	3-methylglutaconyl-CoA hydratase	8.19
ABUW_2453	-	methylcrotonoyl-CoA carboxylase beta chain	7.33
ABUW_1020	-	alpha/beta hydrolase fold protein	7.08
ABUW_2425	-	acetyltransferase, gnat family	6.58
ABUW_2398	mdcE	malonate decarboxylase, gamma subunit	6.55
ABUW_3123	otsA	trehalose-6-phosphate synthase	6.48
ABUW_1470	-	glycosyl transferase, family 2	6.34
ABUW_0055	-	glucose sorbosone dehydrogenase	6.1
ABUW_1064	-	glycosyltransferase	6.1
ABUW_1111	-	aldehyde dehydrogenase	5.7
ABUW_2455	-	methylcrotonoyl-CoA carboxylase subunit alpha	5.65
ABUW_2129	acoC	dihydrolipoamide acetyltransferase	5.08
ABUW_2456	-	hydroxymethylglutaryl-CoA lyase	4.27
ABUW_2092	bdhA	3-hydroxybutyrate dehydrogenase	4.12
ABUW_1226	-	4-carboxymuconolactone decarboxylase	4.05
ABUW_2881	ureE	urease accessory protein E	3.99
ABUW_1113	-	indole-3-pyruvate decarboxylase	3.93
ABUW_2603	bccA	carbamoyl-phosphate synthase	3.93
ABUW_1521	sndH1	L-sorbosone dehydrogenase	3.83
ABUW_3325	actP1	copper-translocating P-type ATPase	3.77
ABUW_2126	-	zinc-binding alcohol dehydrogenase	3.67
ABUW_2128	lpdA2	dihydrolipoamide dehydrogenase	3.56
ABUW_1621	ald1	aldehyde dehydrogenase	3.52
ABUW_1469	-	methyltransferase type 12	3.47
ABUW_0191	-	alcohol dehydrogenase, zinc-binding	3.15
ABUW_2506	-	3-hydroxy-3-methylglutaryl-CoA lyase	3.05
ABUW_2332	gltJ	glutamate/aspartate transport system permease protein GltJ	2.91
ABUW_0184	-	Na+/solute symporter	2.75
ABUW_2707	actP2	copper-translocating P-type ATPase	2.71
ABUW_2933	-	aldose 1-epimerase	2.7
ABUW_2373	-	amidohydrolase	2.68
ABUW_1905	-	isochorismatase hydrolase	2.55
ABUW_2780	hcaC	feruloyl-CoA synthetase	2.51
ABUW_1015	carO	outer membrane protein CarO	2.47
ABUW_2787	-	NADP-dependent fatty aldehyde dehydrogenase	2.44
ABUW_1671	tal	transaldolase	2.38
ABUW_3204	-	amidohydrolase	2.35
ABUW_1712	moaCB	molybdenum cofactor biosynthesis protein C	2.31
ABUW_0156	aceF	pyruvate dehydrogenase complex dihydrolipoamide acetyltransferase	2.22
ABUW_1871	pcaD2	3-oxoadipate enol-lactonase	2.19
ABUW_3309	hyi	hydroxypyruvate isomerase	2.18
ABUW_2093	-	GntP family transporter	2.18
ABUW_0182	-	Solute carrier 5 family, sodium/glucose transporters a	2.14
ABUW_1522	-	acetyltransferase, gnat family	2.1
ABUW_2330	gltL	glutamate/aspartate transport ATP-binding protein GltL	2.01
ABUW_3231	rpe	ribulose-phosphate 3-epimerase	-2.02
ABUW_2296	metK	methionine adenosyltransferase	-2.04
ABUW_2825	pyrC	dihydroorotase, homodimeric type	-2.04
ABUW_3246	pabB	P-aminobenzoate synthetase PabB	-2.05
ABUW_2218	cysQ	3'(2'),5'-bisphosphate nucleotidase	-2.27
ABUW_1050	gap	glyceraldehyde-3-phosphate dehydrogenase	-2.35
ABUW_0615	-	vitamin B12 receptor	-2.35
ABUW_2175	cobU	bifunctional adenosylcobalamin biosynthesis protein CobP	-2.39
ABUW_3686	ppa	inorganic diphosphatase	-2.43
ABUW_0913	pckG	phosphoenolpyruvate carboxykinase	-2.44
ABUW_3092	ispE	4-(cytidine 5'-diphospho)-2-C-methyl-D-erythritol kinase	-2.48
ABUW_1827	eno	phosphopyruvate hydratase (enolase)	-2.52
ABUW_3133	coaX	pantothenate kinase, type III	-2.81
ABUW_2863	-	5-formyltetrahydrofolate cyclo-ligase	-2.96
ABUW_3826	-	family 1 glycosyl transferase	-3.08
ABUW_1364	-	alpha/beta hydrolase fold protein	-3.27
ABUW_1750	-	HAD-superfamily hydrolase	-3.79
Fatty acid metabolism
ABUW_2098	atoE	short-chain fatty acid transporter	3.72
ABUW_2096	atoD	3-oxoacid CoA-transferase, subunit A	2.99
lpxL	-	lipid A biosynthesis lauroyl acyltransferase	2.83
ABUW_2630	-	lipid A biosynthesis lauroyl acyltransferase	2.73
ABUW_3573	fadA	acetyl-CoA C-acyltransferase FadA	2.43
ABUW_3808	prpB	methylisocitrate lyase	2.09
ABUW_3065	fabB	3-oxoacyl-[acyl-carrier-protein] synthase 1	-2
ABUW_1745	lpxA	acyl-(acyl-carrier-protein)--UDP-N-acetylglucosamine O-acyltransferase	-2.11
ABUW_1696	accC	acetyl-CoA carboxylase, biotin carboxylase	-2.14
ABUW_1744	fabZ	beta-hydroxyacyl-(acyl-carrier-protein) dehydratase	-2.18
ABUW_2307	bioB	biotin synthase	-2.28
ABUW_3108	fabG	3-oxoacyl-(acyl-carrier-protein) reductase	-2.52
ABUW_0997	ybgC	tol-pal system-associated acyl-CoA thioesterase	-2.63
ABUW_3107	acpP	acyl carrier protein	-3.2
DNA repair/metabolism
ABUW_2210	mfd	transcription-repair coupling factor	2.53
ABUW_2431	umuD	DNA polymerase V component	2.25
ABUW_0189	uvrA	excinuclease ABC, A subunit	2.12
ABUW_1047	uvrB	excinuclease ABC, B subunit	2
ABUW_2736	cinA2	competence/damage-inducible protein CinA	-2.1
ABUW_3723	dprA	DNA protecting protein DprA	-2.23
ABUW_3224	otg	6-O-methylguanine-DNA methyltransferase	-2.23
ABUW_2198	hup	DNA-binding protein HU	-2.29
ABUW_2247	ung	uracil-DNA glycosylase	-2.41
ABUW_3647	holC	DNA polymerase III, chi subunit	-2.9
ABUW_0319	comF	pilin like competence factor	-3.04
ABUW_0538	-	putative integrase/recombinase	-3.15
ABUW_3299	-	putative DNA uptake protein ComEA	-3.56
ABUW_2279	-	nucleoprotein/polynucleotide-associated enzyme	-3.76
Transporters
ABUW_2381	tauB	taurine import ATP-binding protein	7.06
ABUW_1886	cpo	alpha/beta hydrolase	6.56
ABUW_2380	tauC	taurine transport system permease protein	4.96
ABUW_0057	-	formate/nitrite transporter family	4.61
ABUW_3124	-	major facilitator superfamily MFS_1	3.97
ABUW_1021	cysP	thiosulfate-binding protein	3.64
ABUW_2430	-	transporter, LysE family	3.59
ABUW_2333	gltI	glutamate/aspartate ABC transporter, periplasmic glutamate/aspartate-binding protein	3.26
ABUW_2332	gltJ	glutamate/aspartate transport system permease protein GltJ	2.91
ABUW_1583	kdpC	K+-transporting ATPase, C subunit	2.85
ABUW_0184	-	Na+/solute symporter	2.75
actP2	actP2	copper-translocating P-type ATPase	2.71
ABUW_2708	-	Heavy metal Transport detoxification	2.68
ABUW_3321	copA	copper resistance protein A	2.57
ABUW_3019	emrB	multidrug resistance protein B	2.34
ABUW_1003	-	MFS family drug transporter	2.33
ABUW_0328	-	hemerythrin	2.25
ABUW_3446	-	RhtB family transporter	2.2
ABUW_3320	copB	copper resistance protein B	2.16
ABUW_0182	-	Solute carrier 5 family, sodium/glucose transporters a	2.14
ABUW_0159	-	TonB-dependent receptor protein	-2
ABUW_1148	-	glycine betaine transporter OpuD	-2.02
ABUW_2925	pit	phosphate transporter	-2.03
ABUW_1798	-	iron-sulfur cluster-binding protein, Rieske family	-2.03
ABUW_3424	-	biopolymer transport protein ExbD/TolR	-2.07
ABUW_0461	-	TonB protein	-2.09
ABUW_3632	feoB	ferrous iron transport protein B	-2.09
ABUW_2792	-	EamA-like transporter family protein	-2.16
ABUW_3831	wza	polysaccharide export protein	-2.17
ABUW_0426	secY	preprotein translocase, SecY subunit	-2.17
ABUW_2182	-	TonB-dependent receptor	-2.18
ABUW_1800	-	ferrichrome-iron receptor	-2.19
ABUW_3425	-	MotA/TolQ/ExbB proton channel	-2.23
ABUW_2277	sstT	inner membrane symporter YgjU	-2.3
ABUW_0707	-	microcin B17 transport protein	-2.37
ABUW_1805	-	K+ uptake system component	-2.39
ABUW_1529	-	ABC transporter, ATP-binding protein	-2.51
ABUW_3403	-	TonB-dependent receptor	-2.52
ABUW_1509	-	ABC transporter, ATP-binding protein	-2.56
ABUW_2916	pfeA	TonB dependent outer membrane siderophore receptor protein	-2.58
ABUW_3596	secE	Protein translocase subunit SecE	-2.6
ABUW_2316	-	EamA-like transporter family protein	-2.72
ABUW_3426	-	TonB protein	-2.99
ABUW_3449	dctA	C4-dicarboxylate transport protein	-3.13
ABUW_2154	-	tolA_full family protein	-3.15
ABUW_0857	-	putrescine importer	-3.41
ABUW_1845	-	sulfur transport domain-containing protein	-3.42
ABUW_2403	-	MFS permease	-3.46
ABUW_1520	-	EamA-like transporter family protein	-6.04
ABUW_3037	-	hemerythrin/HHE cation-binding motif- containing protein	-43.19
Stress response
ABUW_2737	clpB	ATP-dependent chaperone ClpB	4.61
ABUW_3515	cbpA	curved DNA-binding protein	3.5
ABUW_3252	raiA	ribosomal subunit interface protein	3.32
ABUW_0687	ecnB	entericidin EcnAB	3.15
ABUW_3473	-	glutathione S-transferase	3.07
ABUW_0133	-	ribosomal protein S30EA/sigma 54 modulation protein	2.99
ABUW_1661	-	universal stress protein family	2.86
ABUW_2639	-	universal stress protein family	2.68
ABUW_0372	-	phage shock protein C	2.45
ABUW_2197	ppiD	peptidyl-prolyl cis-trans isomerase	-2.01
ABUW_2513	csp2	cold-shock DNA-binding domain protein	-2.45
ABUW_2901	-	activator of HSP90 ATPase	-3.75
ABUW_2690	csp1	cold-shock DNA-binding domain protein	-6.45
tRNAs / tRNA processing
ABUW_3546	-	tRNA	7.78
ABUW_0906	-	tRNA	7.54
ABUW_3219	-	tRNA	7
ABUW_0537	-	tRNA	4.66
ABUW_3467	nudH	(di)nucleoside polyphosphate hydrolase	2.66
ABUW_0231	-	tRNA	2.19
ABUW_0326	truB	tRNA pseudouridine synthase B	-2.32
ABUW_2146	rnd	ribonuclease D	-2.71
ABUW_3905	rnpA	ribonuclease P protein componen	-2.96
ABUW_2289	trmA	tRNA (uracil-5-)-methyltransferase	-4.63
Oxidative stress
ABUW_2436	katE	catalase	4.67
ABUW_2504	-	catalase	2.93
ABUW_2356	msrB	methionine-R-sulfoxide reductase	2.17
ABUW_3469	katG	catalase/peroxidase HPI	2.05
ABUW_2723	ahpF2	alkyl hydroperoxide reductase, F subunit	2.01
ABUW_1501	pqiA2	paraquat-inducible protein A	2
ABUW_2342	ychF	GTP-binding protein YchF	-2.12
ABUW_1371	-	protein YaaA	-2.38
ABUW_3027	-	OsmC-like peroxiredoxin	-4.06
Iron acqusition
ABUW_3125	bfr2	bacterioferritin	3.03
ABUW_2225	-	heme-binding protein A	2
ABUW_3618	-	Fe(II) trafficking protein	-2.03
ABUW_1188	basJ	putative acinetobactin biosynthesis protein	-2.28
ABUW_2189	-	IucA/IucC-family aerobactin siderophore biosynthesis component	-3.25
ABUW_0143	-	TonB-dependent receptor protein	-4.56
ABUW_2184	-	ferric iron reductase FhuF	-5.44
ABUW_0307	-	BFD-like [2Fe-2S]-binding domain-containing protein	-5.84
Virulence
ABUW_1631	-	spore coat protein U	9.84
ABUW_0885	-	biofilm-associated protein	4.34
ABUW_2440	-	surface antigen	3.62
ABUW_1634	-	spore coat protein U	2.47
ABUW_2578	-	type VI secretion system effector, Hcp1 family	2.21
ABUW_1904	-	antibiotic biosynthesis monooxygenase	2.2
ABUW_1633	-	fimbrial biogenesis outer membrane usher protein	2.04
ABUW_3491	-	type III effector HopPmaJ	-2.01
ABUW_2052	-	fimbrial subunit	-2.02
ABUW_0632	-	hemolysin-3	-2.02
ABUW_2566	-	type IV / VI secretion system protein, DotU family	-2.19
ABUW_2576	-	type VI secretion protein, family	-2.19
ABUW_2887	-	lipoprotein	-2.22
ABUW_0563	-	beta-lactamase OXA-23	-2.31
ABUW_0305	-	O-antigen polymerase family	-2.65
ABUW_1604	-	RelB/DinJ antitoxin	-2.71
ABUW_1355	-	complement control module protein	-2.73
ABUW_0680	pilI	type IV pilus signal transduction protein PilI	-2.94
ABUW_2572	-	type IV secretion-associated protein, family	-3.05
ABUW_1992	-	zonular occludens toxin (ZOT) protein	-3.17
Translation
ABUW_3284	rplT	ribosomal protein L20	2.74
ABUW_0172	-	ribosomal RNA small subunit methyltransferase E	2.55
ABUW_2937	def2	peptide deformylase	2.18
ABUW_1546	rplI	ribosomal protein L9	2.13
ABUW_3285	rpmI	ribosomal protein L35	2.12
ABUW_3110	rpmF	ribosomal protein L32	2.06
ABUW_0406	rplC	ribosomal protein L3	-2
ABUW_0494	rplM	ribosomal protein L13	-2.03
ABUW_3083	smpB	SsrA-binding protein	-2.03
ABUW_0430	rpsD	ribosomal protein S4	-2.04
ABUW_0714	gatC	glutamyl-tRNA(Gln) amidotransferase, C subunit	-2.04
ABUW_2216	rpsT	ribosomal protein S20	-2.12
ABUW_0427	rpmJ	ribosomal protein L36	-2.23
ABUW_2264	gidB	methyltransferase GidB	-2.37
ABUW_0424	rpmD	ribosomal protein L30	-2.5
ABUW_1141	efp	translation elongation factor P	-2.54
ABUW_0408	rplW	ribosomal protein L23	-2.62
ABUW_1609	hfq	Host Factor	-2.67
ABUW_0989	-	tRNA/rRNA methyltransferase	-2.68
ABUW_0420	rpsH	ribosomal protein S8	-2.78
ABUW_3431	rpmG	ribosomal protein L33	-2.78
ABUW_2847	-	rRNA small subunit methyltransferase 1	-3.34
Post translational modifications
ABUW_1535	prmA1	ribosomal protein L11 methyltransferase	-2.36
ABUW_2635	-	GNAT family N-acetyltransferase	-2.14
ABUW_0745	-	N6 adenine-specific DNA methyltransferase	-2.36
ABUW_0086	-	DNA cytosine methyltransferase	-2.44
ABUW_0020	-	glutathione S-transferase	-3.05
ABUW_2961	-	peptidyl-prolyl cis-trans isomerase	-3.22
Lipoproteins
ABUW_3874	-	lipoprotein, putative	6.43
ABUW_3875	-	lipoprotein, putative	3.69
ABUW_3588	-	lipoprotein, putative	3.53
ABUW_1048	-	outer membrane lipoprotein Blc	2.13
ABUW_0850	lolA	outer membrane lipoprotein carrier protein LolA	2.03
Proteases
ABUW_0072	-	peptidase M15 family	2.77
ABUW_1146	-	proline dipeptidase	2.48
ABUW_3575	-	serine hydrolase domain-containing protein	2.19
ABUW_1630	pepN	peptidase M1, alanyl aminopeptidase	2.03
ABUW_0711	-	intracellular protease, PfpI family	2
ABUW_3863	lspA2	Signal peptidase II	-2.89
ABUW_2738	-	peptidase M23/M37 family	-3.1
ABUW_3880	-	matrixin superfamily	-5.94
Detoxification
ABUW_3664	cadA	heavy metal detoxification protein	8.17
ABUW_3026	-	glyoxalase	5.48
ABUW_0068		glyoxalase/bleomycin resistance protein/dioxygenase	2.98
Lipid transport / metabolism
ABUW_3383	-	putative phosphatidylglycerophosphatase B	10.36
ABUW_1939	-	2-hydroxy-3-oxopropionate reductase	2.7
ABUW_1683	-	thioesterase family protein	2.01
ABUW_2844	aesT	esterase	-2.02
Nucleotide biosynthesis
ABUW_1943	-	nicotinamide phosphoribosyltransferase	2.73
ABUW_1944	-	ADP-ribose pyrophosphatase	2.12
ABUW_2239	pyrF	orotidine 5'-phosphate decarboxylase	-2.08
ABUW_3300	-	nucleoside triphosphate pyrophosphohydrolase	-2.2
ABUW_3381	ndk	nucleoside diphosphate kinase	-2.23
ABUW_3142	dcd	deoxycytidine triphosphate deaminase	-2.72
Purine metabolism
ABUW_1197	xdhB	xanthine dehydrogenase, molybdopterin binding subunit	3.93
ABUW_0980	purN	phosphoribosylglycinamide formyltransferase	-2.07
ABUW_0059	purC	phosphoribosylaminoimidazole-succinocarboxamide synthase	-2.1
ABUW_1122	purB	adenylosuccinate lyase	-2.12
ABUW_3897	hpt	hypoxanthine phosphoribosyltransferase	-3.64
Proton ion translocation / ATP synthesis
ABUW_0388	corA	magnesium and cobalt transport protein	-2.05
ABUW_3737	atpE	ATP synthase F0, C subunit	-2.18
ABUW_3738	atpB	ATP synthase F0, A subunit	-2.21
ABUW_3735	atpH	ATP synthase F1, delta subunit	-2.54
ABUW_3538	phaF	pH adaptation potassium efflux system protein F	-2.58
Cell division
ABUW_3402	tig	trigger factor	-2.07
ABUW_2235	-	cell division protein ZapE	-2.23
ABUW_0525	ispZ	intracellular septation protein A	-2.73
Cell wall synthesis
ABUW_3250	murA	UDP-N-acetylglucosamine 1-carboxyvinyltransferase	-2.04
ABUW_1687	murB	UDP-N-acetylenolpyruvoylglucosamine reductase	-2.05
ABUW_1070	-	D-ala-D-ala-carboxypeptidase penicillin-binding protein	-2.07
ABUW_1544	alr	alanine racemase	-2.1
ABUW_1127	dacC	penicillin-binding protein 6 (D-alanyl-D-alanine carboxypeptidase)	-2.11
ABUW_1737	uppS	undecaprenyl diphosphate synthase	-2.13
ABUW_0404	-	glutamine amidotransferase, class I	-3.09
ABUW_0074	-	acyltransferase 3	-5.49
Cell adhesion / motility
ABUW_0294	comQ	fimbrial assembly protein PilQ	-2
ABUW_2313	-	fimbrial protein	-2.2
ABUW_2310	-	fimbrial protein	-2.59
ABUW_2311	-	pili assembly chaperone	-2.83
ABUW_2312	fimD	fimbrial biogenesis outer membrane usher protein	-2.96
ABUW_0648	-	type 4 fimbrial biogenesis protein FimT	-3.03
ABUW_1489	-	CsuB	-8.63
ABUW_0304	-	type IV pilin structural subunit	-10.53
Protein synthesis
ABUW_0014	tyrS	tyrosyl-tRNA synthetase	-2.04
ABUW_0432	rplQ	ribosomal protein L17	-2.2
ABUW_3099	pth	peptidyl-tRNA hydrolase	-2.31
ABUW_0411	rplV	ribosomal protein L22	-2.88
ABUW_3490	rpmE2	ribosomal protein L31	-12.58
Phage related
ABUW_0815	-	phage integrase family	-2.02
ABUW_3569	-	bacteriophage SFi21 - peptidoglycan hydrolase	-3.81
ABUW_2322	-	phage integrase	-4.83
ABUW_1312	-	phage protein	-5.58
Outer membrane proteins
ABUW_2730	-	OmpA family protein	4.94
ABUW_0166	-	outer membrane protein	3.63
ABUW_3833	ptk	tyrosine-protein kinase ptk	-2.11
ABUW_0021	-	outer membrane protein	-2.6
ABUW_3583	-	putative phosphatidylglycerophosphatase B	-7.63
Membrane proteins
ABUW_3891	-	integral membrane protein TerC	3.22
ABUW_3829	-	UDP-N-acetylglucosamine 2-epimerase	-2.2
ABUW_3890	-	undecaprenyl-diphosphatase	-2.54
ABUW_0505	-	tRNA/rRNA methyltransferase	-2.67
ABUW_2473	-	major facilitator superfamily MFS_1	-4.04
ABUW_1610	-	integral membrane protein	-8.55

## Sheet: Table S3
Table S3. List of Acinetobacter species contained within List of Prokaryotic names with Standing in Nomenclature.
Information was retrieved from https://lpsn.dsmz.de/genus/acinetobacter. Species in green possess an AmsS homolog, whilst those in red do not. Those species in white were not assessed.
Acinetobacter albensis
Acinetobacter anitratus
Acinetobacter antiviralis
Acinetobacter apis
Acinetobacter baretiae
Acinetobacter baumannii
Acinetobacter baylyi
Acinetobacter beijerinckii
Acinetobacter bereziniae
Acinetobacter bohemicus
Acinetobacter boissieri
Acinetobacter bouvetii
Acinetobacter brisouii
Acinetobacter calcoaceticus
Acinetobacter celticus
Acinetobacter chengduensis
Acinetobacter chinensis
Acinetobacter colistiniresistens
Acinetobacter courvalinii
Acinetobacter cumulans
Acinetobacter defluvii
Acinetobacter dijkshoorniae
Acinetobacter dispersus
Acinetobacter equi
Acinetobacter gandensis
Acinetobacter geminorum
Acinetobacter gerneri
Acinetobacter glutaminasificans
Acinetobacter grimontii
Acinetobacter guangdongensis
Acinetobacter guerrae
Acinetobacter guillouiae
Acinetobacter gyllenbergii
Acinetobacter haemolyticus
Acinetobacter halotolerans
Acinetobacter harbinensis
Acinetobacter hemolyticus
Acinetobacter idrijaensis
Acinetobacter ihumii
Acinetobacter indicus
Acinetobacter johnsonii
Acinetobacter junii
Acinetobacter kanungonis
Acinetobacter kookii
Acinetobacter kyonggiensis
Acinetobacter lactucae
Acinetobacter lanii
Acinetobacter larvae
Acinetobacter lwoffii
Acinetobacter marinus
Acinetobacter mesopotamicus
Acinetobacter modestus
Acinetobacter movanagherensis
Acinetobacter nectaris
Acinetobacter nosocomialis
Acinetobacter oleivorans
Acinetobacter oryzae
Acinetobacter pakistanensis
Acinetobacter parvus
Candidatus Acinetobacter pediculi
Acinetobacter piscicola
Acinetobacter pittii
Acinetobacter plantarum
Acinetobacter pollinis
Acinetobacter populi
Acinetobacter portensis
Acinetobacter pragensis
Acinetobacter proteolyticus
Acinetobacter pseudolwoffii
Acinetobacter pullicarnis
Acinetobacter pullorum
Acinetobacter puyangensis
Acinetobacter qingfengensis
Acinetobacter radioresistens
Acinetobacter rathckeae
Acinetobacter refrigeratorensis
Acinetobacter refrigeratoris
Acinetobacter rongchengensis
Acinetobacter rudis
Acinetobacter schindleri
Acinetobacter seifertii
Acinetobacter seohaensis
Acinetobacter septicus
Acinetobacter shaoyimingii
Acinetobacter sichuanensis
Acinetobacter silvestris
Acinetobacter soli
Acinetobacter stercoris
Acinetobacter tandoii
Acinetobacter terrae
Acinetobacter terrestris
Acinetobacter tianfuensis
Acinetobacter tjernbergiae
Acinetobacter towneri
Acinetobacter ursingii
Acinetobacter variabilis
Acinetobacter venetianus
Acinetobacter vivianii
Acinetobacter wanghuae
Acinetobacter wuhouensis

## Sheet: Table S4
Table S4. Percent Identity of AmsS proteins across Acinetobacter species.
Shown are the percent protein identities returned from ClustalW alignment from the EMBL-EBI website.
	rudis	schindleri	lwoffi	idrijaensis	equi	puyangensis	populi	brisouii	qingfengensis	calcoaceticus	pittii	nosocomialis	seifertii	baumannii	lactucae	baylyi	soli
rudis	100	55.32	55.06	55.06	54.89	56.48	56.39	58.37	58.08	57.41	57.58	57.76	57.58	57.76	57.76	58.84	58.65
schindleri	55.32	100	98.18	98.26	80.82	68.52	68.7	68.85	67.34	68.39	68.04	68.3	68.13	68.21	68.04	68.1	68.6
lwoffi	55.06	98.18	100	99.91	80.73	68.43	68.61	68.59	66.9	68.3	67.78	68.04	67.86	67.95	67.86	67.84	68.33
idrijaensis	55.06	98.26	99.91	100	80.73	68.35	68.52	68.5	66.81	68.21	67.69	67.95	67.78	67.86	67.78	67.75	68.25
equi	54.89	80.82	80.73	80.73	100	67.54	67.54	67.63	67.31	67.92	67.75	67.84	67.92	67.84	67.57	67.11	66.73
puyangensis	56.48	68.52	68.43	68.35	67.54	100	96.84	68.2	66.84	67.42	67.59	67.42	67.68	67.59	67.94	67.5	65.8
populi	56.39	68.7	68.61	68.52	67.54	96.84	100	68.29	67.02	67.77	67.85	67.85	67.94	67.68	68.11	67.33	65.54
brisouii	58.37	68.85	68.59	68.5	67.63	68.2	68.29	100	75.98	76.92	77.09	76.74	77.09	76.83	76.66	77.01	77.82
qingfengensis	58.08	67.34	66.9	66.81	67.31	66.84	67.02	75.98	100	78.69	78.52	78.43	78.52	78.25	78.6	79.16	78.98
calcoaceticus	57.41	68.39	68.3	68.21	67.92	67.42	67.77	76.92	78.69	100	95.58	95.67	96.01	95.67	96.1	80.73	79.97
pittii	57.58	68.04	67.78	67.69	67.75	67.59	67.85	77.09	78.52	95.58	100	98.27	98.44	97.92	97.83	80.91	79.97
nosocomialis	57.76	68.3	68.04	67.95	67.84	67.42	67.85	76.74	78.43	95.67	98.27	100	98.44	97.75	97.66	81.08	79.79
seifertii	57.58	68.13	67.86	67.78	67.92	67.68	67.94	77.09	78.52	96.01	98.44	98.44	100	97.83	97.92	81.17	79.88
baumannii	57.76	68.21	67.95	67.86	67.84	67.59	67.68	76.83	78.25	95.67	97.92	97.75	97.83	100	98.01	80.73	79.53
lactucae	57.76	68.04	67.86	67.78	67.57	67.94	68.11	76.66	78.6	96.1	97.83	97.66	97.92	98.01	100	81.08	79.88
baylyi	58.84	68.1	67.84	67.75	67.11	67.5	67.33	77.01	79.16	80.73	80.91	81.08	81.17	80.73	81.08	100	86.24
soli	58.65	68.6	68.33	68.25	66.73	65.8	65.54	77.82	78.98	79.97	79.97	79.79	79.88	79.53	79.88	86.24	100

## Sheet: Table S5
Table S5. Non Acinteobacter species identified a having AmsS proteins.
Organisms were identified via BLAST analysis at Uniprot using the A. baumannii AmsS sequence.
Alkanindiges hydrocarboniclasticus
Aquirhabdus parva
Paraburkholderia podalyriae
Paraburkholderia sprentiae
Methylophilus sp. Leaf416
Acidihalobacter prosperus
Pseudomethylobacillus aquaticus
Methylobacillus flagellatus
Duganella sp. CF517
Pseudomonas kuykendallii

## Sheet: Table S6
Table S6. Percent Identity of AmsS proteins from A. baumannii to examples from non-Acinetobacter species.
Shown are the percent protein identities returned from ClustalW alignment from the EMBL-EBI website.
	Abaumannii	Ahydrocarboniclasticus	Aparva	MethylophilusLeaf416	DuganellaCF517	Paquaticus	Mflagellatus	Pkuykendallii	Aprosperus	Ppodalyriae	Psprentiae
Abaumannii	100	56.39	53.17	49.29	49.64	50	49.16	50.99	50.49	49.38	50.04
Ahydrocarboniclasticus	56.39	100	60.19	53.75	56.66	55.72	55.34	56.03	55.83	57.21	58.12
Aparva	53.17	60.19	100	51.36	54.87	53.75	53.83	54.16	55.25	55.04	55.83
MethylophilusLeaf416	49.29	53.75	51.36	100	63.89	64.25	64	53.22	52.7	53.67	54.17
DuganellaCF517	49.64	56.66	54.87	63.89	100	69.62	69.05	55.01	57.16	58.98	59.77
Paquaticus	50	55.72	53.75	64.25	69.62	100	75.48	53.94	55.34	57.33	58.01
Mflagellatus	49.16	55.34	53.83	64	69.05	75.48	100	54.74	56.07	57.24	58.44
Pkuykendallii	50.99	56.03	54.16	53.22	55.01	53.94	54.74	100	56.8	57.64	57.55
Aprosperus	50.49	55.83	55.25	52.7	57.16	55.34	56.07	56.8	100	61.04	61.35
Ppodalyriae	49.38	57.21	55.04	53.67	58.98	57.33	57.24	57.64	61.04	100	97.4
Psprentiae	50.04	58.12	55.83	54.17	59.77	58.01	58.44	57.55	61.35	97.4	100
